# Supplementary material for: Differential and sequential immunomodulatory role of neutrophils and Ly6Chi inflammatory monocytes during antiviral antibody therapy
Source: Emerg Microbes Infect. 2021 May 21;10(1):964–81. doi: 10.1080/22221751.2021.1913068 (PMC8158214; doi:10.1080/22221751.2021.1913068)
Supplement: Supplemental Material [file TEMI_A_1913068_SM2085.zip]

Archive with 4 entries (4 files):
- Supplemental Figures/Suppl Fig 1.jpg
- Supplemental Figures/Suppl Fig 2.jpg
- Supplemental Figures/Suppl Fig 3.jpg
- Supplemental Figures/Suppl Fig 4.jpg
